# Supplementary material for: PD-1 blockade improves Kupffer cell bacterial clearance in acute liver injury
Source: J Clin Invest. 2021 Feb 15;131(4):e140196. doi: 10.1172/JCI140196 (PMC7880414; doi:10.1172/JCI140196)
Supplement: Supplemental Data Set 1 [file jci-131-140196-s067.xlsx]

## Sheet: DE genes (nSolver analysis)
mRNA	Log2 fold change	std error (log2)	Lower confidence limit (log2)	Upper confidence limit (log2)	Linear fold change	Lower confidence limit (linear)	Upper confidence limit (linear)	P-value	BH.p.value	method	Gene.sets	probe.ID
Adam19-mRNA	1.81	0.382	1.07	2.56	3.52	2.09	5.91	0.00511	0.0106	lm.nb	ECM remodeling	NM_009616.4:2238
Adamts1-mRNA	2.4	0.27	1.88	2.93	5.29	3.67	7.64	0.000297	0.00175	lm.nb	ECM remodeling	NM_009621.4:2725
Adamts2-mRNA	3.18	0.606	1.99	4.37	9.08	3.98	20.7	0.00332	0.00745	lm.nb	ECM remodeling	NM_001277305.1:2570
Adamts4-mRNA	3.1	0.591	1.94	4.25	8.55	3.83	19.1	0.00336	0.00745	lm.nb	ECM remodeling	NM_172845.2:190
Adgre1-mRNA	-2.01	0.259	-2.52	-1.5	0.249	0.175	0.353	0.000568	0.00235	lm.nb	Cell Migration and Adhesion	NM_010130.1:995
Adgre5-mRNA	-0.86	0.0903	-1.04	-0.683	0.551	0.487	0.623	0.000215	0.00152	loglinear	Cell Migration and Adhesion	NM_011925.1:1975
Alcam-mRNA	2.82	0.4	2.03	3.6	7.04	4.09	12.1	0.000889	0.00315	lm.nb	Cell Migration and Adhesion	NM_009655.1:2605
Alox5ap-mRNA	-1.42	0.204	-1.82	-1.02	0.373	0.283	0.492	0.000942	0.00316	lm.nb	Metabolism	NM_009663.1:410
Angpt2-mRNA	4.01	0.548	2.93	5.08	16.1	7.63	33.9	0.000753	0.0028	loglinear	Cell Migration and Adhesion, Growth Factor Signaling	NM_007426.3:2020
Anxa1-mRNA	1.8	0.348	1.12	2.49	3.49	2.18	5.6	0.0035	0.00771	lm.nb	Cytokine Signaling	NM_010730.2:400
Aoah-mRNA	-2.76	0.266	-3.28	-2.24	0.148	0.103	0.212	0.000143	0.0014	lm.nb	Pathogen Response	NM_001281854.1:390
Apoe-mRNA	-0.624	0.145	-0.908	-0.341	0.649	0.533	0.79	0.00763	0.0149	lm.nb	Metabolism	NM_001305844.1:903
Arg1-mRNA	1.09	0.35	0.401	1.77	2.12	1.32	3.42	0.0267	0.043	lm.nb	Metabolism	NM_007482.3:626
B4galt4-mRNA	1.03	0.137	0.764	1.3	2.04	1.7	2.46	0.000649	0.00255	loglinear	Metabolism	NM_019804.3:1483
Batf3-mRNA	-1.81	0.227	-2.25	-1.37	0.285	0.21	0.388	0.000495	0.00227	loglinear	Antigen Presentation	NM_030060.2:345
Bcl2-mRNA	1.41	0.406	0.613	2.2	2.66	1.53	4.61	0.0178	0.0306	lm.nb	Growth Factor Signaling, Pathogen Response	NM_009741.3:1844
Bmp6-mRNA	2.24	0.234	1.78	2.69	4.71	3.43	6.47	0.000211	0.00152	lm.nb	ECM remodeling	NM_007556.2:2265
Btg2-mRNA	-0.839	0.158	-1.15	-0.529	0.559	0.451	0.693	0.00318	0.00728	lm.nb	Cell Cycle and Apoptosis	NM_007570.2:50
Btk-mRNA	-1.6	0.163	-1.92	-1.28	0.33	0.265	0.412	0.00019	0.00147	loglinear	Fc Receptor Signaling, Lymphocyte activation, TLR signaling	NM_013482.2:2255
C1qa-mRNA	-1.96	0.327	-2.6	-1.32	0.257	0.165	0.401	0.00185	0.00496	lm.nb	Complement Activation	NM_007572.2:566
C1qb-mRNA	-1.91	0.201	-2.3	-1.51	0.266	0.203	0.35	0.000221	0.00153	lm.nb	Complement Activation	NM_009777.2:865
C1qc-mRNA	-1.9	0.263	-2.42	-1.38	0.268	0.187	0.383	0.000793	0.00289	lm.nb	Complement Activation	NM_007574.2:708
C3-mRNA	3.1	0.306	2.5	3.7	8.56	5.65	13	0.00016	0.0014	lm.nb	Complement Activation	XM_011246258.1:2702
C3ar1-mRNA	-2.28	0.167	-2.61	-1.95	0.206	0.164	0.258	3.76e-05	0.000992	lm.nb	Complement Activation	NM_009779.2:555
C5ar1-mRNA	-1.78	0.179	-2.13	-1.43	0.292	0.229	0.372	0.000177	0.00141	lm.nb	Complement Activation	NM_007577.3:595
Casp1-mRNA	-0.645	0.135	-0.911	-0.38	0.639	0.532	0.768	0.00502	0.0105	loglinear	Cytokine Signaling, Pathogen Response	NM_009807.2:259
Cav1-mRNA	3.15	0.407	2.35	3.95	8.86	5.1	15.4	0.000576	0.00236	lm.nb	Angiogenesis, Cell Migration and Adhesion, Metabolism	NM_007616.3:1920
Cbr1-mRNA	0.653	0.169	0.321	0.984	1.57	1.25	1.98	0.0118	0.0219	loglinear	Metabolism	NM_007620.2:682
Ccl2-mRNA	-1.61	0.427	-2.44	-0.769	0.329	0.184	0.587	0.0131	0.0237	lm.nb	Chemokine signaling	NM_011333.3:415
Ccl24-mRNA	-1.76	0.252	-2.25	-1.26	0.296	0.21	0.417	0.000944	0.00316	lm.nb	Chemokine signaling	NM_019577.4:335
Ccl3-mRNA	-2.21	0.346	-2.88	-1.53	0.217	0.136	0.347	0.00141	0.004	lm.nb	Chemokine signaling, TLR signaling	NM_011337.1:60
Ccl5-mRNA	1.31	0.348	0.627	1.99	2.48	1.54	3.98	0.0132	0.0237	lm.nb	Chemokine signaling, Cytokine Signaling, Pathogen Response, TLR signaling	NM_013653.1:165
Ccl6-mRNA	-1.66	0.202	-2.06	-1.27	0.316	0.24	0.416	0.000436	0.00225	lm.nb	Chemokine signaling	NM_009139.2:825
Ccl9-mRNA	-1.1	0.174	-1.44	-0.756	0.468	0.369	0.592	0.00148	0.00412	lm.nb	Chemokine signaling	NM_011338.2:1125
Ccr5-mRNA	-2.29	0.356	-2.99	-1.59	0.205	0.126	0.332	0.00134	0.00387	lm.nb	Chemokine signaling	NM_009917.5:1340
Ccrl2-mRNA	-1.56	0.504	-2.55	-0.574	0.339	0.171	0.672	0.0269	0.043	lm.nb	Chemokine signaling	NM_017466.4:655
Cd14-mRNA	-2.1	0.423	-2.93	-1.27	0.233	0.131	0.414	0.00423	0.00915	lm.nb	Growth Factor Signaling, TLR signaling	NM_009841.3:235
Cd151-mRNA	1.77	0.185	1.41	2.13	3.41	2.65	4.38	0.000212	0.00152	lm.nb	ECM remodeling	NM_009842.3:610
Cd163-mRNA	-1.93	0.321	-2.56	-1.3	0.262	0.17	0.406	0.00183	0.00494	lm.nb	Differentiation and Maintenance of Myeloid Cells	NM_053094.2:3225
Cd180-mRNA	-1.45	0.107	-1.66	-1.24	0.367	0.318	0.425	3.99e-05	0.000992	loglinear	TLR signaling	NM_008533.2:860
Cd274-mRNA	-0.811	0.235	-1.27	-0.349	0.57	0.414	0.785	0.0183	0.0312	lm.nb	Cell Migration and Adhesion, T-cell Activation and Checkpoint Signaling	NM_021893.2:515
Cd34-mRNA	3.1	0.386	2.34	3.86	8.58	5.08	14.5	0.000485	0.00227	lm.nb	Cell Migration and Adhesion, Lymphocyte activation	NM_001111059.1:560
Cd36-mRNA	1.1	0.136	0.834	1.37	2.14	1.78	2.58	0.000461	0.00227	loglinear	Antigen Presentation, ECM remodeling, Metabolism, TLR signaling	NM_007643.3:1520
Cd38-mRNA	0.861	0.104	0.658	1.06	1.82	1.58	2.09	0.000411	0.0022	loglinear	Differentiation and Maintenance of Myeloid Cells, Metabolism	NM_007646.4:1490
Cd47-mRNA	0.471	0.13	0.216	0.726	1.39	1.16	1.65	0.0152	0.0266	lm.nb	Cell Migration and Adhesion, ECM remodeling	NM_010581.3:165
Cd68-mRNA	-1.81	0.19	-2.18	-1.44	0.285	0.22	0.369	0.000216	0.00152	lm.nb	Metabolism	NM_009853.1:636
Cd74-mRNA	-1.15	0.278	-1.69	-0.601	0.452	0.31	0.659	0.00913	0.0174	lm.nb	Antigen Presentation, Cell Migration and Adhesion	NM_001042605.1:391
Cd80-mRNA	-1.79	0.333	-2.44	-1.14	0.289	0.184	0.454	0.00298	0.00689	lm.nb	Cell Migration and Adhesion, Fc Receptor Signaling, Growth Factor Signaling, Lymphocyte activation, T-cell Activation and Checkpoint Signaling, TLR signaling	NM_009855.2:210
Cd83-mRNA	-1.81	0.494	-2.77	-0.837	0.286	0.146	0.56	0.0147	0.0257	lm.nb	Antigen Presentation, Lymphocyte activation	NM_009856.2:1624
Cd84-mRNA	-0.606	0.192	-0.981	-0.23	0.657	0.507	0.853	0.0251	0.0408	lm.nb	Cell Migration and Adhesion	NM_001252472.1:188
Cd86-mRNA	-1.99	0.172	-2.32	-1.65	0.253	0.2	0.319	8.62e-05	0.00133	lm.nb	Cell Migration and Adhesion, Fc Receptor Signaling, Growth Factor Signaling, Lymphocyte activation, T-cell Activation and Checkpoint Signaling, TLR signaling	NM_019388.3:251
Cdh1-mRNA	4.6	0.67	3.29	5.91	24.2	9.75	60.3	0.001	0.00325	lm.nb	Cell Migration and Adhesion, ECM remodeling, Lymphocyte activation	NM_009864.2:1610
Cdh13-mRNA	2.51	0.308	1.91	3.11	5.7	3.75	8.66	0.000452	0.00225	lm.nb	Cell Migration and Adhesion	NM_019707.4:778
Cdh2-mRNA	2.88	0.353	2.19	3.57	7.37	4.56	11.9	0.000447	0.00225	lm.nb	Cell Migration and Adhesion	NM_007664.4:2861
Cdh4-mRNA	4.39	0.141	4.11	4.66	20.9	17.3	25.4	6.33e-07	0.000149	loglinear	Cell Migration and Adhesion	NM_001316723.1:840
Cdh5-mRNA	1.13	0.156	0.823	1.43	2.19	1.77	2.7	0.000785	0.00289	lm.nb	Angiogenesis, Cell Migration and Adhesion	NM_009868.3:1615
Ceacam1-mRNA	1.71	0.256	1.21	2.22	3.28	2.32	4.65	0.00113	0.00352	lm.nb	Cell Migration and Adhesion, ECM remodeling	NM_001039185.1:294
Cebpa-mRNA	-1.09	0.135	-1.36	-0.829	0.468	0.39	0.563	0.000467	0.00227	loglinear	Cell Cycle and Apoptosis, Differentiation and Maintenance of Myeloid Cells	NM_007678.3:1968
Cebpb-mRNA	-1.23	0.251	-1.72	-0.736	0.427	0.304	0.601	0.00451	0.00964	lm.nb	Cytokine Signaling	NM_009883.3:1147
Cebpd-mRNA	1.82	0.377	1.09	2.56	3.54	2.12	5.91	0.00469	0.00989	lm.nb	Cell Cycle and Apoptosis, Cytokine Signaling, Differentiation and Maintenance of Myeloid Cells	NM_007679.4:1330
Cldn1-mRNA	3.22	0.47	2.3	4.14	9.35	4.94	17.7	0.001	0.00325	lm.nb	Cell Migration and Adhesion	NM_016674.3:2355
Clec1b-mRNA	-0.926	0.132	-1.19	-0.667	0.526	0.44	0.63	0.000921	0.00316	lm.nb	Lymphocyte activation	NM_001204239.1:674
Clec7a-mRNA	-1.97	0.136	-2.23	-1.7	0.256	0.213	0.308	2.86e-05	0.000944	lm.nb	Antigen Presentation, Lymphocyte activation	NM_020008.2:1008
Clic4-mRNA	1.3	0.143	1.02	1.58	2.46	2.03	2.99	0.000266	0.00168	loglinear	Differentiation and Maintenance of Myeloid Cells, Pathogen Response	NM_013885.2:3280
Cnn2-mRNA	1.47	0.264	0.949	1.98	2.76	1.93	3.95	0.00258	0.00635	lm.nb	Pathogen Response	NM_007725.2:350
Coasy-mRNA	2	0.28	1.45	2.55	4	2.73	5.84	0.000833	0.003	lm.nb	Metabolism	NM_001305982.1:1712
Col14a1-mRNA	1.46	0.299	0.872	2.04	2.75	1.83	4.12	0.00456	0.00969	lm.nb	ECM remodeling	NM_181277.3:784
Col1a2-mRNA	3.31	0.489	2.35	4.26	9.89	5.09	19.2	0.00108	0.00337	lm.nb	Cell Migration and Adhesion, ECM remodeling, Growth Factor Signaling, Lymphocyte activation	NM_007743.2:4025
Col3a1-mRNA	2.93	0.429	2.09	3.77	7.62	4.26	13.6	0.00102	0.00327	lm.nb	ECM remodeling, Lymphocyte activation	NM_009930.1:4370
Col4a1-mRNA	2.43	0.188	2.06	2.8	5.38	4.17	6.95	4.9e-05	0.00105	lm.nb	ECM remodeling, Growth Factor Signaling	NM_009931.2:4116
Col4a2-mRNA	1.93	0.304	1.33	2.52	3.8	2.51	5.74	0.00144	0.00407	lm.nb	ECM remodeling, Growth Factor Signaling	NM_009932.3:5600
Crip1-mRNA	-0.732	0.12	-0.967	-0.496	0.602	0.511	0.709	0.00173	0.00474	lm.nb	TH2 Activation	NM_007763.3:47
Csf1-mRNA	2.83	0.256	2.32	3.33	7.1	5.01	10.1	0.000107	0.00133	loglinear	Cytokine Signaling, Growth Factor Signaling	NM_001113530.1:833
Csf1r-mRNA	-2.22	0.207	-2.63	-1.82	0.214	0.162	0.283	0.00012	0.00137	lm.nb	Growth Factor Signaling	NM_001037859.1:3655
Csf2ra-mRNA	-2.5	0.241	-2.97	-2.03	0.177	0.127	0.245	0.000142	0.0014	lm.nb	Angiogenesis, Cytokine Signaling, Fc Receptor Signaling, Growth Factor Signaling, Lymphocyte activation	NM_009970.2:296
Csf3r-mRNA	-2.08	0.234	-2.53	-1.62	0.237	0.173	0.326	0.0003	0.00175	lm.nb	Growth Factor Signaling	NM_001252651.1:1294
Cstb-mRNA	-0.804	0.119	-1.04	-0.571	0.573	0.488	0.673	0.00107	0.00337	lm.nb	Pathogen Response	NM_007793.3:345
Ctgf-mRNA	2.13	0.636	0.882	3.37	4.37	1.84	10.4	0.0204	0.0344	lm.nb	Metabolism	NM_010217.2:2240
Ctnnb1-mRNA	1.01	0.068	0.881	1.15	2.02	1.84	2.22	2.45e-05	0.000944	loglinear	Angiogenesis, Growth Factor Signaling, Pathogen Response	NM_007614.2:2975
Ctsa-mRNA	-1.4	0.365	-2.11	-0.68	0.38	0.231	0.624	0.0124	0.0226	lm.nb	Antigen Presentation, Metabolism	NM_001038492.2:3388
Ctsd-mRNA	-1.39	0.126	-1.64	-1.15	0.38	0.321	0.451	0.000104	0.00133	loglinear	Antigen Presentation, ECM remodeling	NM_009983.2:585
Ctsl-mRNA	1.09	0.151	0.793	1.38	2.13	1.73	2.61	0.000796	0.00289	lm.nb	Antigen Presentation, TLR signaling	NM_009984.3:45
Ctss-mRNA	-1.94	0.189	-2.31	-1.57	0.261	0.202	0.338	0.000151	0.0014	lm.nb	Antigen Presentation, ECM remodeling, TLR signaling	NM_021281.2:740
Cx3cr1-mRNA	-2.7	0.297	-3.28	-2.12	0.154	0.103	0.231	0.000271	0.00168	lm.nb	Chemokine signaling	NM_009987.3:2696
Cxcl12-mRNA	1.18	0.201	0.785	1.57	2.27	1.72	2.98	0.00205	0.00528	lm.nb	Chemokine signaling	NM_021704.3:259
Cxcl13-mRNA	-1.47	0.473	-2.39	-0.539	0.362	0.191	0.688	0.0268	0.043	lm.nb	Chemokine signaling	NM_018866.2:551
Cxcl14-mRNA	-1.48	0.215	-1.9	-1.06	0.359	0.268	0.48	0.00099	0.00324	loglinear	Chemokine signaling	NM_019568.2:658
Cxcl9-mRNA	1.15	0.203	0.754	1.55	2.22	1.69	2.93	0.00237	0.00599	lm.nb	Chemokine signaling, TLR signaling	NM_008599.2:40
Cybb-mRNA	-1.77	0.228	-2.22	-1.33	0.293	0.215	0.399	0.00056	0.00234	lm.nb	Angiogenesis, Antigen Presentation	NM_007807.2:1535
Cyp3a13-mRNA	4.09	0.584	2.95	5.23	17	7.7	37.6	0.000913	0.00316	lm.nb	Metabolism	NM_007819.4:1218
Cyr61-mRNA	2.09	0.522	1.07	3.12	4.27	2.1	8.68	0.0102	0.0193	lm.nb	ECM remodeling	NM_010516.1:804
Cysltr1-mRNA	-1.28	0.41	-2.08	-0.474	0.412	0.236	0.72	0.0264	0.0427	lm.nb	Lymphocyte activation	NM_021476.4:1190
Daglb-mRNA	-1.08	0.154	-1.38	-0.777	0.474	0.385	0.584	0.000908	0.00316	loglinear	Metabolism	NM_144915.3:2736
Dhrs3-mRNA	1.09	0.136	0.82	1.35	2.12	1.77	2.55	0.000495	0.00227	loglinear	Metabolism	NM_011303.6:580
Dpp4-mRNA	2.57	0.205	2.16	2.97	5.92	4.48	7.83	5.77e-05	0.00113	lm.nb	T-cell Activation and Checkpoint Signaling	NM_001159543.1:1303
Ear3-mRNA	-1.68	0.46	-2.59	-0.782	0.311	0.166	0.581	0.0146	0.0257	lm.nb	Pathogen Response	NM_017388.1:90
Enpep-mRNA	2.62	0.28	2.07	3.17	6.15	4.21	8.99	0.000233	0.00157	lm.nb	Metabolism	NM_007934.3:1990
Erg-mRNA	2.06	0.183	1.7	2.42	4.17	3.25	5.35	9.73e-05	0.00133	lm.nb	Angiogenesis, Differentiation and Maintenance of Myeloid Cells	NM_133659.2:992
Ets1-mRNA	2.23	0.127	1.98	2.48	4.69	3.94	5.57	1.1e-05	0.000743	lm.nb	Growth Factor Signaling	NM_001038642.1:740
F11r-mRNA	1.38	0.143	1.1	1.66	2.61	2.15	3.17	0.000202	0.00152	lm.nb	Cell Migration and Adhesion, ECM remodeling	NM_172647.2:1615
Fabp4-mRNA	2.34	0.212	1.92	2.76	5.06	3.8	6.75	0.000106	0.00133	lm.nb	Metabolism	NM_024406.2:50
Fas-mRNA	3.8	0.556	2.71	4.89	13.9	6.53	29.6	0.00103	0.00327	lm.nb	Cytokine Signaling, Growth Factor Signaling	NM_007987.2:95
Fasn-mRNA	1.06	0.285	0.498	1.62	2.08	1.41	3.06	0.0139	0.0248	lm.nb	Metabolism	NM_007988.3:6560
Fbp1-mRNA	1.42	0.221	0.986	1.85	2.68	1.98	3.62	0.00137	0.00391	lm.nb	Metabolism	NM_019395.2:701
Fbxl7-mRNA	3.14	0.566	2.03	4.25	8.81	4.09	19	0.00261	0.00638	lm.nb	Antigen Presentation	NM_176959.3:2740
Fcgr1-mRNA	-2.01	0.215	-2.43	-1.59	0.249	0.186	0.333	0.000236	0.00157	lm.nb	Antigen Presentation, Fc Receptor Signaling, Interferon Signaling, Lymphocyte activation	NM_010186.5:185
Fcgr2b-mRNA	2.58	0.162	2.26	2.9	5.98	4.8	7.45	1.76e-05	0.000897	lm.nb	Lymphocyte activation	NM_001077189.1:1225
Fcgr3-mRNA	-1.86	0.354	-2.55	-1.17	0.276	0.17	0.446	0.00331	0.00745	lm.nb	Fc Receptor Signaling	NM_010188.5:1175
Fcgr4-mRNA	-1.79	0.235	-2.25	-1.33	0.289	0.21	0.398	0.000619	0.00252	lm.nb	Fc Receptor Signaling, Lymphocyte activation	NM_144559.1:608
Flnb-mRNA	2.14	0.177	1.79	2.49	4.4	3.46	5.6	6.89e-05	0.0012	lm.nb	Growth Factor Signaling, Interferon Signaling	NM_134080.1:6855
Flrt2-mRNA	3.01	0.594	1.85	4.18	8.06	3.6	18.1	0.00388	0.00848	lm.nb	Growth Factor Signaling	NM_201518.4:3430
Flt1-mRNA	2.57	0.325	1.93	3.21	5.94	3.82	9.24	0.000517	0.0023	lm.nb	Angiogenesis, Growth Factor Signaling	NM_010228.3:1550
Fn1-mRNA	2.96	0.335	2.3	3.61	7.76	4.92	12.2	0.000311	0.00179	lm.nb	Angiogenesis, Cell Migration and Adhesion, Cytokine Signaling, ECM remodeling, Fc Receptor Signaling, Growth Factor Signaling, Lymphocyte activation	NM_010233.1:2627
Fpr1-mRNA	-2.09	0.268	-2.62	-1.56	0.235	0.163	0.338	0.000557	0.00234	lm.nb	Chemokine signaling, Pathogen Response	NM_013521.2:750
Fpr2-mRNA	-1.8	0.336	-2.46	-1.14	0.287	0.182	0.453	0.00304	0.00699	lm.nb	Pathogen Response	NM_008039.2:1015
Fscn1-mRNA	1.96	0.162	1.64	2.28	3.89	3.12	4.85	6.75e-05	0.0012	lm.nb	Cytokine Signaling	NM_007984.2:1645
Fyn-mRNA	1.93	0.175	1.59	2.28	3.82	3.02	4.84	0.000104	0.00133	lm.nb	Angiogenesis, Antigen Presentation, Cell Migration and Adhesion, Cytokine Signaling, Fc Receptor Signaling, Growth Factor Signaling, Lymphocyte activation, T-cell Activation and Checkpoint Signaling	NM_008054.2:1030
Fzd4-mRNA	2.43	0.222	1.99	2.86	5.38	3.98	7.27	0.00011	0.00133	lm.nb	Growth Factor Signaling	NM_008055.4:1336
Fzd6-mRNA	3.12	0.572	2	4.24	8.69	3.99	18.9	0.00283	0.00672	lm.nb	Growth Factor Signaling	NM_001162494.1:1326
Gata2-mRNA	4.89	0.132	4.63	5.15	29.6	24.8	35.4	2.66e-07	0.000126	loglinear	Differentiation and Maintenance of Myeloid Cells	NM_008090.4:2960
Gnai3-mRNA	0.52	0.114	0.296	0.744	1.43	1.23	1.67	0.00609	0.0123	loglinear	Chemokine signaling	NM_010306.2:354
Golim4-mRNA	1.07	0.291	0.503	1.64	2.1	1.42	3.13	0.0142	0.0252	lm.nb	Lymphocyte activation	NM_001291069.1:2316
Gpr65-mRNA	-1.4	0.256	-1.9	-0.897	0.38	0.268	0.537	0.00279	0.00668	lm.nb	Lymphocyte activation	NM_008152.2:575
Grn-mRNA	-1.02	0.175	-1.36	-0.675	0.494	0.39	0.627	0.00211	0.00541	lm.nb	Pathogen Response	NM_008175.4:1292
H2-DMa-mRNA	-1.46	0.262	-1.97	-0.944	0.364	0.255	0.52	0.00257	0.00635	lm.nb	Antigen Presentation, Cell Migration and Adhesion	NM_010386.3:530
H2-DMb1-mRNA	-1.66	0.281	-2.21	-1.1	0.317	0.217	0.465	0.002	0.00522	lm.nb	Antigen Presentation, Cell Migration and Adhesion	NM_010387.2:1089
H2-Q10-mRNA	2.25	0.273	1.72	2.79	4.77	3.29	6.91	0.000425	0.00224	lm.nb	Antigen Presentation, Cell Migration and Adhesion	NM_010391.4:890
Hbegf-mRNA	0.88	0.168	0.551	1.21	1.84	1.47	2.31	0.00333	0.00745	loglinear	Angiogenesis, Cytokine Signaling, Fc Receptor Signaling, Growth Factor Signaling, Lymphocyte activation	NM_010415.1:1300
Hc-mRNA	2.71	0.475	1.78	3.64	6.55	3.44	12.5	0.00231	0.00585	lm.nb	Complement Activation	NM_010406.1:1065
Hdc-mRNA	2.78	0.368	2.06	3.51	6.88	4.17	11.4	0.000643	0.00255	lm.nb	Metabolism	NM_008230.4:745
Hgf-mRNA	1.03	0.166	0.709	1.36	2.05	1.63	2.57	0.00155	0.00429	lm.nb	Cytokine Signaling, Growth Factor Signaling	NM_010427.5:483
Hif1a-mRNA	0.977	0.133	0.716	1.24	1.97	1.64	2.36	0.00074	0.00277	loglinear	Growth Factor Signaling	NM_010431.2:1294
Hmgb1-mRNA	0.986	0.187	0.619	1.35	1.98	1.54	2.55	0.00328	0.00745	lm.nb	Pathogen Response, TLR signaling	NM_010439.3:1574
Hpgd-mRNA	-1.21	0.149	-1.51	-0.922	0.431	0.352	0.528	0.000452	0.00225	lm.nb	Metabolism	NM_008278.2:845
Hpgds-mRNA	-1.92	0.219	-2.35	-1.49	0.264	0.196	0.356	0.000322	0.00183	lm.nb	Metabolism	NM_019455.4:425
Hras-mRNA	1.2	0.153	0.903	1.5	2.3	1.87	2.83	0.000536	0.00234	loglinear	Angiogenesis, Antigen Presentation, Cell Migration and Adhesion, Chemokine signaling, Cytokine Signaling, Fc Receptor Signaling, Growth Factor Signaling, Lymphocyte activation	NM_001130443.1:240
Hspg2-mRNA	2.3	0.202	1.91	2.7	4.94	3.75	6.49	9.06e-05	0.00133	lm.nb	ECM remodeling, Metabolism	NM_008305.3:6162
Icos-mRNA	-1.24	0.179	-1.59	-0.887	0.424	0.332	0.541	0.000971	0.00321	loglinear	Cell Migration and Adhesion, T-cell Activation and Checkpoint Signaling, TH1 Activation, TH2 Activation	NM_017480.1:142
Id2-mRNA	-0.822	0.119	-1.05	-0.59	0.566	0.481	0.664	0.000957	0.00318	lm.nb	Differentiation and Maintenance of Myeloid Cells	NM_010496.3:625
Ifnar2-mRNA	-0.56	0.0846	-0.726	-0.394	0.678	0.605	0.761	0.00119	0.00357	loglinear	Growth Factor Signaling, Interferon Signaling, TLR signaling	NM_001110498.1:725
Ifngr1-mRNA	-1.12	0.17	-1.45	-0.783	0.461	0.366	0.581	0.00124	0.0037	lm.nb	Growth Factor Signaling, Interferon Signaling, TH1 Activation, TH2 Activation	NM_010511.2:985
Igf1-mRNA	-0.842	0.263	-1.36	-0.327	0.558	0.39	0.797	0.0239	0.0391	lm.nb	Growth Factor Signaling	NM_001111274.1:418
Ikbke-mRNA	-1.78	0.221	-2.21	-1.34	0.292	0.216	0.394	0.000484	0.00227	loglinear	Pathogen Response, TLR signaling	NM_019777.3:618
Ikzf1-mRNA	-1.09	0.148	-1.38	-0.801	0.469	0.383	0.574	0.000729	0.00275	loglinear	Differentiation and Maintenance of Myeloid Cells	NM_009578.2:1716
Il10ra-mRNA	-1.94	0.141	-2.21	-1.66	0.261	0.216	0.316	3.7e-05	0.000992	lm.nb	Cytokine Signaling, Growth Factor Signaling	NM_008348.2:2522
Il15-mRNA	-1.16	0.355	-1.85	-0.46	0.449	0.277	0.727	0.0225	0.0373	lm.nb	Cytokine Signaling, Growth Factor Signaling	NM_008357.2:854
Il17ra-mRNA	-1.29	0.219	-1.72	-0.861	0.409	0.303	0.55	0.00201	0.00522	loglinear	Cytokine Signaling	NM_008359.1:312
Il18-mRNA	-1.73	0.158	-2.04	-1.42	0.301	0.243	0.373	0.000109	0.00133	loglinear	Cytokine Signaling, Pathogen Response, TH1 Activation	NM_008360.1:270
Il1b-mRNA	-2.15	0.482	-3.09	-1.2	0.226	0.117	0.435	0.00668	0.0134	lm.nb	Antigen Presentation, Cytokine Signaling, Growth Factor Signaling, Lymphocyte activation, Pathogen Response, TLR signaling	NM_008361.3:1120
Il1r1-mRNA	2.02	0.238	1.56	2.49	4.06	2.94	5.61	0.000369	0.00203	lm.nb	Cytokine Signaling, Growth Factor Signaling	NM_001123382.1:820
Il1rap-mRNA	2.59	0.41	1.79	3.4	6.04	3.46	10.5	0.00146	0.0041	lm.nb	Cytokine Signaling	NM_134103.2:945
Il1rn-mRNA	-1.74	0.311	-2.35	-1.13	0.3	0.197	0.457	0.00252	0.00626	lm.nb	Cytokine Signaling	NM_031167.5:224
Il27ra-mRNA	4.18	0.171	3.84	4.51	18.1	14.4	22.8	2.12e-06	0.000334	loglinear	Cytokine Signaling, Growth Factor Signaling	NM_016671.3:198
Il33-mRNA	4.2	0.229	3.75	4.65	18.4	13.5	25.1	8.93e-06	0.000743	loglinear	Cytokine Signaling, Pathogen Response, TH2 Activation	NM_133775.1:1011
Il3ra-mRNA	1.17	0.097	0.982	1.36	2.25	1.98	2.57	6.85e-05	0.0012	loglinear	Angiogenesis, Cytokine Signaling, Fc Receptor Signaling, Growth Factor Signaling, Lymphocyte activation	NM_008369.1:567
Il6ra-mRNA	-1.79	0.178	-2.14	-1.44	0.29	0.227	0.369	0.000167	0.0014	loglinear	Cytokine Signaling, Growth Factor Signaling	NM_010559.2:2825
Insig1-mRNA	0.972	0.233	0.514	1.43	1.96	1.43	2.69	0.0088	0.017	lm.nb	Metabolism	NM_153526.5:385
Insr-mRNA	0.96	0.0958	0.772	1.15	1.94	1.71	2.21	0.000169	0.0014	loglinear	Growth Factor Signaling	NM_010568.2:1082
Irf5-mRNA	-1.92	0.134	-2.18	-1.66	0.264	0.22	0.317	3e-05	0.000944	lm.nb	Interferon Signaling, TLR signaling	NM_001252382.1:490
Irf7-mRNA	-1.22	0.225	-1.66	-0.777	0.43	0.317	0.583	0.00291	0.0068	lm.nb	Interferon Signaling, Pathogen Response, TLR signaling	NM_016850.2:705
Irf8-mRNA	-0.546	0.152	-0.844	-0.249	0.685	0.557	0.842	0.0155	0.027	loglinear	Interferon Signaling	NM_008320.3:2274
Itga4-mRNA	-0.578	0.181	-0.933	-0.224	0.67	0.524	0.856	0.024	0.0392	lm.nb	Cell Migration and Adhesion, ECM remodeling, Growth Factor Signaling, Lymphocyte activation	NM_010576.3:6600
Itga5-mRNA	1.25	0.252	0.754	1.74	2.37	1.69	3.34	0.00426	0.00919	lm.nb	Cell Migration and Adhesion, ECM remodeling, Growth Factor Signaling	NM_001314041.1:2622
Itgal-mRNA	-1.65	0.176	-2	-1.31	0.318	0.25	0.404	0.000229	0.00157	lm.nb	Cell Migration and Adhesion, ECM remodeling, Lymphocyte activation	NM_008400.2:950
Itgam-mRNA	-2.88	0.898	-4.64	-1.12	0.136	0.0401	0.46	0.0238	0.0391	loglinear	Cell Migration and Adhesion, Complement Activation, ECM remodeling, TLR signaling	NM_001082960.1:3025
Itgb1-mRNA	0.709	0.129	0.455	0.962	1.63	1.37	1.95	0.00276	0.00664	loglinear	Cell Migration and Adhesion, ECM remodeling, Growth Factor Signaling, Lymphocyte activation	NM_010578.1:1855
Itgb2-mRNA	-1.44	0.106	-1.65	-1.24	0.368	0.318	0.425	3.8e-05	0.000992	loglinear	Cell Migration and Adhesion, Complement Activation, ECM remodeling, Lymphocyte activation, TLR signaling	NM_008404.4:2542
Jag1-mRNA	4.82	0.891	3.07	6.57	28.3	8.42	94.8	0.00292	0.0068	lm.nb	Cytokine Signaling, Growth Factor Signaling	NM_013822.2:2155
Jak3-mRNA	1.4	0.124	1.16	1.65	2.65	2.24	3.13	9.26e-05	0.00133	loglinear	Angiogenesis, Chemokine signaling, Cytokine Signaling, Fc Receptor Signaling, Growth Factor Signaling, Lymphocyte activation	NM_010589.5:145
Kalrn-mRNA	3.66	0.46	2.76	4.56	12.7	6.78	23.6	0.000503	0.00228	loglinear	Growth Factor Signaling	NM_177357.3:2496
Kit-mRNA	2.72	0.285	2.16	3.28	6.6	4.48	9.72	0.000212	0.00152	lm.nb	Angiogenesis, Cytokine Signaling, Fc Receptor Signaling, Growth Factor Signaling, Lymphocyte activation	NM_001122733.1:4275
Kitl-mRNA	1.6	0.198	1.21	1.99	3.03	2.31	3.96	0.000475	0.00227	lm.nb	Angiogenesis, Cytokine Signaling, Fc Receptor Signaling, Growth Factor Signaling, Lymphocyte activation	NM_013598.1:280
Klrk1-mRNA	-1.27	0.214	-1.69	-0.851	0.415	0.31	0.554	0.00194	0.00514	lm.nb	Lymphocyte activation	NM_001083322.1:144
Lamb2-mRNA	2.18	0.235	1.72	2.64	4.53	3.29	6.24	0.000245	0.0016	lm.nb	ECM remodeling, Growth Factor Signaling	NM_008483.3:712
Laptm5-mRNA	-1.71	0.246	-2.19	-1.23	0.306	0.219	0.427	0.000941	0.00316	lm.nb	Differentiation and Maintenance of Myeloid Cells	NM_010686.3:36
Ldlr-mRNA	0.806	0.207	0.4	1.21	1.75	1.32	2.32	0.0115	0.0215	lm.nb	Metabolism	NM_010700.2:3925
Lipa-mRNA	-0.706	0.184	-1.07	-0.346	0.613	0.478	0.787	0.0121	0.0223	lm.nb	Metabolism	NM_021460.3:1830
Loxl2-mRNA	3.03	0.909	1.25	4.82	8.19	2.38	28.2	0.0206	0.0346	lm.nb	ECM remodeling	NM_033325.2:3700
Lpl-mRNA	-1.58	0.181	-1.93	-1.22	0.335	0.262	0.428	0.000327	0.00184	lm.nb	Metabolism	NM_008509.2:802
Lst1-mRNA	-2.06	0.246	-2.55	-1.58	0.239	0.171	0.334	0.000392	0.00213	lm.nb	Antigen Presentation	NM_010734.2:104
Lta4h-mRNA	0.961	0.206	0.557	1.37	1.95	1.47	2.58	0.00553	0.0115	loglinear	Metabolism	NM_008517.2:1016
Ly6c1-mRNA	1.82	0.315	1.2	2.44	3.53	2.3	5.41	0.0022	0.00562	lm.nb	Cell Migration and Adhesion	NM_010741.3:51
Mafb-mRNA	-1.82	0.179	-2.17	-1.47	0.283	0.222	0.36	0.000156	0.0014	lm.nb	Differentiation and Maintenance of Myeloid Cells	NM_010658.2:2658
Man2b1-mRNA	-0.798	0.102	-0.998	-0.597	0.575	0.501	0.661	0.000552	0.00234	loglinear	Metabolism	NM_010764.2:1658
Mapk11-mRNA	2.87	0.411	2.06	3.67	7.3	4.18	12.8	0.000929	0.00316	lm.nb	Angiogenesis, Cytokine Signaling, Growth Factor Signaling, Pathogen Response, TLR signaling	NM_011161.5:2107
Mapk14-mRNA	-0.613	0.158	-0.921	-0.304	0.654	0.528	0.81	0.0115	0.0215	loglinear	Angiogenesis, Cytokine Signaling, Growth Factor Signaling, Pathogen Response, TLR signaling	NM_011951.2:1420
Marco-mRNA	-1.14	0.203	-1.54	-0.745	0.453	0.343	0.597	0.00247	0.00616	lm.nb	Differentiation and Maintenance of Myeloid Cells	NM_010766.2:350
Mcm5-mRNA	0.94	0.158	0.63	1.25	1.92	1.55	2.38	0.00191	0.00509	loglinear	Cell Cycle and Apoptosis, Differentiation and Maintenance of Myeloid Cells	NM_008566.2:2244
Mertk-mRNA	-0.485	0.132	-0.744	-0.225	0.715	0.597	0.855	0.0146	0.0257	lm.nb	Cell Migration and Adhesion	NM_008587.1:1320
Met-mRNA	3.15	0.583	2.01	4.3	8.91	4.03	19.7	0.00292	0.0068	lm.nb	Growth Factor Signaling	NM_008591.1:3190
Mpeg1-mRNA	-1.86	0.187	-2.22	-1.49	0.276	0.214	0.356	0.000176	0.00141	lm.nb	Pathogen Response	NM_010821.1:4135
Mrc1-mRNA	0.757	0.114	0.533	0.981	1.69	1.45	1.97	0.00117	0.00356	loglinear	Antigen Presentation	NM_008625.1:3992
Msh2-mRNA	1.97	0.479	1.03	2.91	3.91	2.04	7.5	0.00929	0.0177	lm.nb	Differentiation and Maintenance of Myeloid Cells	NM_008628.2:1870
Nampt-mRNA	-1.14	0.132	-1.4	-0.88	0.454	0.379	0.543	0.000347	0.00193	lm.nb	Metabolism	NM_021524.1:1205
Ncf2-mRNA	-1.97	0.126	-2.22	-1.73	0.255	0.215	0.302	1.9e-05	0.000897	loglinear	Angiogenesis, Antigen Presentation	NM_010877.4:1638
Ndufa7-mRNA	0.51	0.162	0.193	0.827	1.42	1.14	1.77	0.0254	0.0411	lm.nb	Metabolism	NM_023202.2:155
Nectin1-mRNA	1.72	0.427	0.882	2.56	3.29	1.84	5.88	0.0101	0.019	lm.nb	Cell Migration and Adhesion	NM_021424.2:2772
Nectin2-mRNA	2.21	0.291	1.64	2.78	4.62	3.11	6.86	0.000631	0.00253	loglinear	T-cell Activation and Checkpoint Signaling	NM_001159724.1:984
Nfatc1-mRNA	0.491	0.152	0.192	0.789	1.41	1.14	1.73	0.0234	0.0387	loglinear	Antigen Presentation, Fc Receptor Signaling, Growth Factor Signaling, Lymphocyte activation	NM_016791.4:1570
Nfil3-mRNA	1.05	0.31	0.444	1.66	2.07	1.36	3.16	0.0194	0.0328	lm.nb	Angiogenesis	NM_017373.3:1299
Nlrp3-mRNA	-2.47	0.171	-2.81	-2.13	0.181	0.143	0.228	2.9e-05	0.000944	lm.nb	Pathogen Response	NM_145827.3:508
Nod1-mRNA	-0.408	0.134	-0.67	-0.146	0.754	0.628	0.903	0.0282	0.045	lm.nb	Cytokine Signaling, Pathogen Response, TLR signaling	NM_172729.2:1446
Nr1h3-mRNA	-1.98	0.213	-2.39	-1.56	0.254	0.19	0.34	0.000247	0.0016	lm.nb	Metabolism	NM_001177730.1:1636
Nr4a1-mRNA	-1.48	0.342	-2.15	-0.81	0.358	0.225	0.57	0.00749	0.0147	lm.nb	Fc Receptor Signaling, Growth Factor Signaling, Lymphocyte activation	NM_010444.1:1315
Pbx1-mRNA	1.69	0.395	0.917	2.47	3.23	1.89	5.52	0.00786	0.0153	lm.nb	Differentiation and Maintenance of Myeloid Cells	NM_008783.2:951
Pbx3-mRNA	1.02	0.253	0.528	1.52	2.03	1.44	2.87	0.00987	0.0187	loglinear	Differentiation and Maintenance of Myeloid Cells	NM_016768.1:1430
Pde4a-mRNA	-1.34	0.245	-1.82	-0.855	0.396	0.284	0.553	0.00284	0.00672	lm.nb	Metabolism	NM_183408.3:1208
Pdgfb-mRNA	-0.776	0.257	-1.28	-0.272	0.584	0.412	0.828	0.0295	0.0468	lm.nb	Angiogenesis, Cytokine Signaling, ECM remodeling, Fc Receptor Signaling, Growth Factor Signaling, Lymphocyte activation	NM_011057.3:2325
Pf4-mRNA	-1.74	0.229	-2.19	-1.29	0.299	0.219	0.409	0.000632	0.00253	loglinear	Cell Migration and Adhesion, Chemokine signaling	NM_019932.4:148
Prkci-mRNA	0.788	0.26	0.278	1.3	1.73	1.21	2.46	0.0291	0.0463	lm.nb	Growth Factor Signaling	NM_008857.3:1635
Pros1-mRNA	1.7	0.168	1.37	2.03	3.24	2.58	4.08	0.000163	0.0014	lm.nb	Cell Migration and Adhesion, Complement Activation	NM_011173.2:2720
Psmb8-mRNA	-0.452	0.08	-0.609	-0.295	0.731	0.656	0.815	0.00242	0.00607	loglinear	Angiogenesis, Antigen Presentation, Cytokine Signaling, Fc Receptor Signaling, Growth Factor Signaling, Interferon Signaling, Lymphocyte activation, Metabolism	NM_010724.2:362
Psmb9-mRNA	-0.446	0.149	-0.739	-0.153	0.734	0.599	0.899	0.0306	0.0483	loglinear	Angiogenesis, Antigen Presentation, Cytokine Signaling, Fc Receptor Signaling, Growth Factor Signaling, Lymphocyte activation, Metabolism	NM_013585.2:540
Psme2-mRNA	-0.393	0.0594	-0.51	-0.277	0.761	0.702	0.825	0.00118	0.00357	loglinear	Angiogenesis, Antigen Presentation, Cytokine Signaling, Fc Receptor Signaling, Growth Factor Signaling, Lymphocyte activation, Metabolism	NM_001029855.1:476
Ptafr-mRNA	-1.84	0.233	-2.29	-1.38	0.28	0.204	0.384	0.000526	0.00232	lm.nb	Interferon Signaling	NM_001081211.1:1685
Ptgs1-mRNA	-0.548	0.165	-0.871	-0.225	0.684	0.547	0.856	0.0209	0.0349	lm.nb	Metabolism	NM_008969.3:1270
Ptprb-mRNA	2.56	0.142	2.29	2.84	5.91	4.88	7.17	9.52e-06	0.000743	lm.nb	Pathogen Response	NM_029928.1:270
Ptprc-mRNA	-1.5	0.145	-1.79	-1.22	0.353	0.29	0.43	0.000146	0.0014	loglinear	Cell Migration and Adhesion	NM_011210.3:2320
Ptprk-mRNA	3.59	0.791	2.04	5.14	12	4.11	35.3	0.00617	0.0124	loglinear	Growth Factor Signaling	NM_008983.2:4658
Rab20-mRNA	-0.673	0.176	-1.02	-0.328	0.627	0.494	0.796	0.0122	0.0225	lm.nb	Metabolism	NM_011227.1:496
Rasgrf2-mRNA	3.25	0.498	2.28	4.23	9.52	4.84	18.7	0.00126	0.00371	lm.nb	Angiogenesis, Cytokine Signaling, Fc Receptor Signaling, Growth Factor Signaling, Lymphocyte activation	NM_009027.3:432
Rgl1-mRNA	0.852	0.225	0.41	1.29	1.8	1.33	2.45	0.0129	0.0235	lm.nb	Growth Factor Signaling, Metabolism	NM_016846.3:3320
Rgs1-mRNA	-1.83	0.405	-2.62	-1.03	0.282	0.163	0.488	0.0063	0.0127	lm.nb	Cell Migration and Adhesion, Chemokine signaling	NM_015811.1:750
Rhoc-mRNA	0.901	0.138	0.63	1.17	1.87	1.55	2.25	0.00127	0.00371	loglinear	Cell Cycle and Apoptosis, Cell Migration and Adhesion, Growth Factor Signaling	NM_007484.2:551
Rhog-mRNA	-0.995	0.0669	-1.13	-0.864	0.502	0.458	0.549	2.49e-05	0.000944	loglinear	Cell Cycle and Apoptosis, Cell Migration and Adhesion, Growth Factor Signaling	NM_019566.3:916
Rhoj-mRNA	2.24	0.302	1.65	2.83	4.73	3.14	7.13	0.000703	0.0027	lm.nb	Cell Cycle and Apoptosis, Cell Migration and Adhesion, Growth Factor Signaling	NM_023275.2:814
Rin2-mRNA	0.67	0.129	0.416	0.924	1.59	1.33	1.9	0.00354	0.00777	loglinear	Pathogen Response	NM_028724.4:3282
Rnd3-mRNA	2.12	0.617	0.909	3.33	4.34	1.88	10	0.0186	0.0315	lm.nb	Cell Cycle and Apoptosis, Cell Migration and Adhesion, Growth Factor Signaling	NM_028810.2:790
S100a10-mRNA	2.02	0.224	1.58	2.45	4.04	2.98	5.48	0.000283	0.00171	lm.nb	Differentiation and Maintenance of Myeloid Cells	NM_009112.2:154
S100a11-mRNA	1.74	0.224	1.31	2.18	3.35	2.47	4.54	0.000555	0.00234	lm.nb	Differentiation and Maintenance of Myeloid Cells	NM_016740.3:304
S100a4-mRNA	0.869	0.264	0.352	1.39	1.83	1.28	2.61	0.0217	0.0362	lm.nb	Cell Migration and Adhesion, Differentiation and Maintenance of Myeloid Cells	NM_011311.2:357
S1pr1-mRNA	2.03	0.41	1.22	2.83	4.07	2.33	7.11	0.00432	0.00927	lm.nb	Cytokine Signaling	NM_007901.4:850
Sele-mRNA	2.64	0.745	1.18	4.1	6.25	2.27	17.2	0.0164	0.0285	lm.nb	Cell Migration and Adhesion, Cytokine Signaling	NM_011345.2:2575
Selp-mRNA	1.69	0.368	0.972	2.41	3.23	1.96	5.33	0.00583	0.0119	lm.nb	Cell Migration and Adhesion	NM_011347.1:1570
Selplg-mRNA	-0.847	0.143	-1.13	-0.567	0.556	0.458	0.675	0.00195	0.00514	loglinear	Cell Migration and Adhesion	NM_009151.3:1712
Sema6d-mRNA	-0.868	0.123	-1.11	-0.626	0.548	0.463	0.648	0.000899	0.00316	lm.nb	Lymphocyte activation	NM_199240.2:1274
Serpinb9-mRNA	2.34	0.444	1.47	3.21	5.05	2.76	9.23	0.00329	0.00745	lm.nb	Pathogen Response	NM_009256.3:1652
Sgpp1-mRNA	1.19	0.19	0.814	1.56	2.28	1.76	2.95	0.00156	0.00429	lm.nb	Metabolism	NM_030750.3:1076
Siglec1-mRNA	-2.15	0.268	-2.67	-1.62	0.226	0.157	0.325	0.000485	0.00227	lm.nb	Cell Migration and Adhesion, Lymphocyte activation	NM_011426.3:4550
Sirpa-mRNA	-1.32	0.111	-1.54	-1.11	0.4	0.343	0.465	7.46e-05	0.00126	loglinear	Cell Migration and Adhesion	NM_007547.2:1880
Skil-mRNA	-1	0.147	-1.29	-0.714	0.499	0.408	0.61	0.00104	0.0033	loglinear	Growth Factor Signaling	NM_011386.2:1349
Slc16a6-mRNA	-1.17	0.31	-1.78	-0.561	0.445	0.292	0.678	0.013	0.0236	lm.nb	Metabolism	NM_134038.2:970
Smad7-mRNA	0.883	0.135	0.619	1.15	1.84	1.54	2.22	0.00125	0.0037	lm.nb	Growth Factor Signaling	NM_001042660.1:2584
Socs1-mRNA	2.26	0.302	1.66	2.85	4.78	3.17	7.21	0.000679	0.00263	lm.nb	Antigen Presentation, Growth Factor Signaling, Interferon Signaling, TLR signaling	NM_009896.2:1020
Socs2-mRNA	1.62	0.35	0.93	2.3	3.07	1.91	4.93	0.00576	0.0118	lm.nb	Growth Factor Signaling	NM_001168655.1:626
Socs3-mRNA	2.37	0.303	1.78	2.97	5.19	3.43	7.83	0.000546	0.00234	lm.nb	Antigen Presentation, Cytokine Signaling, Growth Factor Signaling, Interferon Signaling	NM_007707.2:585
Sp4-mRNA	1.09	0.291	0.516	1.66	2.12	1.43	3.15	0.0135	0.0242	lm.nb	Cell Migration and Adhesion	NM_009239.2:4680
Spry2-mRNA	3	0.696	1.64	4.37	8.02	3.12	20.6	0.00758	0.0149	loglinear	Growth Factor Signaling	NM_011897.3:1076
Sptbn1-mRNA	2.1	0.209	1.69	2.51	4.29	3.23	5.7	0.000167	0.0014	lm.nb	Angiogenesis, Cytokine Signaling, Fc Receptor Signaling, Growth Factor Signaling, Lymphocyte activation	NM_009260.2:5588
Stab1-mRNA	1.96	0.238	1.5	2.43	3.9	2.82	5.38	0.000426	0.00224	lm.nb	Cell Migration and Adhesion	NM_138672.2:5890
Stat1-mRNA	-0.736	0.169	-1.07	-0.405	0.6	0.477	0.755	0.00728	0.0144	lm.nb	Chemokine signaling, Cytokine Signaling, Growth Factor Signaling, Interferon Signaling, TH1 Activation, TLR signaling	NM_009283.3:1590
Syk-mRNA	-1.41	0.232	-1.86	-0.953	0.377	0.275	0.516	0.00176	0.00479	lm.nb	Antigen Presentation, Cytokine Signaling, Fc Receptor Signaling, Growth Factor Signaling, Lymphocyte activation	NM_001198977.1:2064
Tap1-mRNA	-0.518	0.159	-0.829	-0.207	0.698	0.563	0.866	0.0223	0.037	lm.nb	Antigen Presentation	NM_001161730.1:856
Tek-mRNA	2.7	0.269	2.18	3.23	6.52	4.52	9.4	0.000167	0.0014	lm.nb	Angiogenesis, Cell Migration and Adhesion, Cytokine Signaling, Fc Receptor Signaling, Growth Factor Signaling, Lymphocyte activation	NM_013690.2:3580
Tep1-mRNA	-1.04	0.189	-1.41	-0.667	0.487	0.377	0.63	0.00276	0.00664	loglinear	Lymphocyte activation	NM_009351.2:2568
Terf2ip-mRNA	0.581	0.168	0.252	0.91	1.5	1.19	1.88	0.0181	0.0309	loglinear	Cell Cycle and Apoptosis	NM_020584.2:1002
Tfcp2-mRNA	1.15	0.296	0.566	1.73	2.21	1.48	3.31	0.0117	0.0218	lm.nb	Cell Cycle and Apoptosis	NM_033476.2:1416
Tgfa-mRNA	2.19	0.5	1.21	3.17	4.58	2.32	9.03	0.0071	0.0141	lm.nb	Growth Factor Signaling	NM_031199.2:3360
Tgfbr3-mRNA	2.75	0.128	2.5	3	6.72	5.65	7.99	4.01e-06	0.000473	loglinear	Growth Factor Signaling	NM_011578.3:3614
Thbd-mRNA	1.9	0.151	1.61	2.2	3.74	3.05	4.59	5.54e-05	0.00113	loglinear	Cell Migration and Adhesion, Complement Activation	NM_009378.3:2845
Timd4-mRNA	-1.67	0.275	-2.21	-1.13	0.315	0.216	0.457	0.00177	0.00479	lm.nb	Pathogen Response	NM_178759.4:236
Timp3-mRNA	2.47	0.154	2.16	2.77	5.52	4.48	6.81	1.75e-05	0.000897	lm.nb	ECM remodeling	NM_011595.2:2460
Tlr1-mRNA	-1.54	0.236	-2	-1.07	0.345	0.25	0.475	0.00129	0.00372	loglinear	TLR signaling	NM_030682.1:805
Tlr12-mRNA	-1.78	0.404	-2.57	-0.989	0.291	0.168	0.504	0.00694	0.0138	lm.nb	TLR signaling	NM_205823.2:380
Tlr13-mRNA	-2.22	0.248	-2.71	-1.73	0.215	0.153	0.301	0.00029	0.00174	lm.nb	TLR signaling	NM_205820.1:2785
Tlr2-mRNA	-1.26	0.189	-1.63	-0.892	0.417	0.322	0.539	0.00115	0.00352	lm.nb	Growth Factor Signaling, TLR signaling	NM_011905.2:255
Tlr4-mRNA	-0.763	0.103	-0.965	-0.56	0.589	0.512	0.678	0.000718	0.00273	loglinear	Growth Factor Signaling, TLR signaling	NM_021297.2:2510
Tlr6-mRNA	-1.43	0.308	-2.03	-0.823	0.372	0.245	0.565	0.00567	0.0117	lm.nb	TLR signaling	NM_011604.3:475
Tlr7-mRNA	-2.17	0.238	-2.64	-1.71	0.222	0.161	0.307	0.000264	0.00168	loglinear	TLR signaling	NM_133211.3:3210
Tlr8-mRNA	-2.02	0.154	-2.33	-1.72	0.246	0.199	0.303	4.5e-05	0.00101	lm.nb	TLR signaling	NM_133212.2:110
Tm7sf3-mRNA	1.01	0.152	0.714	1.31	2.02	1.64	2.48	0.00114	0.00352	loglinear	Cytokine Signaling	NM_026281.2:936
Tnc-mRNA	3.19	0.64	1.93	4.44	9.11	3.82	21.7	0.00417	0.00907	lm.nb	ECM remodeling, Growth Factor Signaling	NM_011607.1:5665
Tnfaip8-mRNA	-1.01	0.172	-1.35	-0.675	0.496	0.393	0.626	0.002	0.00522	lm.nb	Cytokine Signaling	NM_134131.2:340
Tnfrsf11a-mRNA	-2.13	0.268	-2.66	-1.61	0.228	0.158	0.328	0.000507	0.00228	lm.nb	Cytokine Signaling	NM_009399.3:692
Tnfrsf12a-mRNA	1.46	0.352	0.769	2.15	2.75	1.7	4.44	0.00896	0.0172	lm.nb	Cytokine Signaling	NM_001161746.1:517
Tnfrsf14-mRNA	-1.39	0.287	-1.95	-0.829	0.381	0.258	0.563	0.00468	0.00989	lm.nb	Cytokine Signaling, T-cell Activation and Checkpoint Signaling	NM_178931.2:625
Tnfrsf1a-mRNA	0.394	0.112	0.174	0.614	1.31	1.13	1.53	0.0171	0.0295	loglinear	Cytokine Signaling, Growth Factor Signaling	NM_011609.2:615
Tnfrsf1b-mRNA	-1.82	0.181	-2.17	-1.46	0.284	0.222	0.363	0.000166	0.0014	lm.nb	Cytokine Signaling	NM_011610.3:3270
Tnfsf10-mRNA	2.51	0.234	2.05	2.97	5.71	4.15	7.85	0.000122	0.00137	lm.nb	Cytokine Signaling	NM_009425.2:2055
Top2a-mRNA	1.7	0.355	1.01	2.4	3.26	2.01	5.28	0.00485	0.0102	lm.nb	Differentiation and Maintenance of Myeloid Cells	NM_011623.2:1953
Trafd1-mRNA	-1.16	0.163	-1.48	-0.839	0.448	0.359	0.559	0.000851	0.00304	lm.nb	Cytokine Signaling	NM_172275.2:2083
Trem2-mRNA	-1.79	0.182	-2.15	-1.44	0.289	0.225	0.37	0.000183	0.00144	lm.nb	Lymphocyte activation	NM_031254.2:646
Trex1-mRNA	-1.34	0.29	-1.91	-0.774	0.394	0.266	0.585	0.00571	0.0117	lm.nb	Pathogen Response	NM_011637.6:422
Tspan7-mRNA	2.56	0.252	2.06	3.05	5.88	4.17	8.28	0.00016	0.0014	lm.nb	Cell Migration and Adhesion	NM_019634.2:670
Tuba1a-mRNA	2.08	0.255	1.58	2.58	4.23	2.99	5.97	0.000447	0.00225	lm.nb	Antigen Presentation	NM_011653.2:1378
Tuba4a-mRNA	1.58	0.285	1.02	2.14	2.99	2.03	4.4	0.00265	0.00644	lm.nb	Antigen Presentation	NM_009447.3:1341
Txn1-mRNA	-0.774	0.119	-1.01	-0.541	0.585	0.498	0.687	0.00127	0.00371	lm.nb	Metabolism, Pathogen Response	NM_011660.3:280
Tyrobp-mRNA	-2.25	0.169	-2.59	-1.92	0.21	0.167	0.264	4.29e-05	0.00101	lm.nb	Lymphocyte activation	NM_011662.2:130
Vasp-mRNA	-0.703	0.0777	-0.855	-0.55	0.614	0.553	0.683	0.000276	0.00169	loglinear	Cell Migration and Adhesion	NM_009499.2:1396
Vav1-mRNA	-1.85	0.18	-2.2	-1.5	0.278	0.217	0.354	0.000151	0.0014	loglinear	Angiogenesis, Chemokine signaling, Cytokine Signaling, Fc Receptor Signaling, Growth Factor Signaling, Lymphocyte activation, T-cell Activation and Checkpoint Signaling	NM_011691.4:1640
Vav2-mRNA	-1.19	0.118	-1.42	-0.959	0.438	0.373	0.514	0.000163	0.0014	loglinear	Angiogenesis, Chemokine signaling, Fc Receptor Signaling, Growth Factor Signaling, Lymphocyte activation	NM_009500.1:1868
Vcam1-mRNA	-1.24	0.297	-1.82	-0.653	0.425	0.283	0.636	0.00885	0.017	lm.nb	Cell Migration and Adhesion, Cytokine Signaling, ECM remodeling, Interferon Signaling, Lymphocyte activation	NM_011693.2:1440
Vegfa-mRNA	1.09	0.311	0.483	1.7	2.13	1.4	3.25	0.017	0.0294	loglinear	Angiogenesis, Growth Factor Signaling	NM_001025250.3:3015
Vegfc-mRNA	4.71	0.9	2.95	6.48	26.2	7.73	89.2	0.00336	0.00745	lm.nb	Angiogenesis, Cytokine Signaling, Growth Factor Signaling	NM_009506.2:1320
Vrk2-mRNA	-1.07	0.29	-1.64	-0.503	0.476	0.321	0.706	0.0141	0.0251	loglinear	Cell Cycle and Apoptosis	NM_001252447.1:338
Yap1-mRNA	1.94	0.174	1.6	2.28	3.84	3.03	4.86	0.000101	0.00133	lm.nb	Metabolism	NM_009534.3:1845
Yes1-mRNA	2.65	0.352	1.96	3.34	6.29	3.9	10.2	0.000654	0.00255	loglinear	Cell Migration and Adhesion, Cytokine Signaling, Fc Receptor Signaling, T-cell Activation and Checkpoint Signaling	NM_001205132.1:650
Zmpste24-mRNA	1.47	0.27	0.937	1.99	2.76	1.91	3.98	0.00286	0.00675	lm.nb	Pathogen Response	NM_172700.2:1434
Note:
The differentially expressed genes of the PD-1 pos Kupffer cell subset [versus PD-1 neg Kupffer cell subset (=baseline)] are shown above. These data were generated by performing online (automatic) analysis using the nCounter® Advanced Analysis software (NanoString Technologies)

## Sheet: mRNA_normalized_data
mRNA - normalized log2 count data
	Il4-mRNA	Cx3cr1-mRNA	Ear3-mRNA	Ccl28-mRNA	Nfatc2-mRNA	Ccr7-mRNA	Ccl22-mRNA	Tnfaip3-mRNA	Ptprb-mRNA	Ccl21a-mRNA	Trim9-mRNA	Olr1-mRNA	Ets1-mRNA	Serpine1-mRNA	Stat5a-mRNA	Flrt2-mRNA	Hip1r-mRNA	Ndufa7-mRNA	Ctla4-mRNA	Mob3c-mRNA	Fgf2-mRNA	Mok-mRNA	Ccl26-mRNA	Cd68-mRNA	Hras-mRNA	Vav2-mRNA	C3ar1-mRNA	Btk-mRNA	Ccl4-mRNA	Crem-mRNA	Fcer1a-mRNA	Cd40-mRNA	Twistnb-mRNA	H2-Eb1-mRNA	Cd86-mRNA	Tlr9-mRNA	Il1rl1-mRNA	Psme2-mRNA	Fcnb-mRNA	Nfil3-mRNA	Clec5a-mRNA	Cma1-mRNA	Ski-mRNA	Nox1-mRNA	Hc-mRNA	Igf2-mRNA	Pdzk1ip1-mRNA	Nr4a2-mRNA	Crip1-mRNA
KC neg-1	0.9415	6.07078	7.78699	0.9415	3.26343	5.33382	3.26343	6.82414	8.29023	3.52646	2.52646	2.52646	8.00759	5.02896	4.64194	1.9415	2.9415	7.61393	1.9415	4.74886	2.9415	3.74886	2.9415	10.5599	6.29905	7.55621	9.61039	7.73592	5.84839	4.11143	0.9415	4.74886	4.74886	9.49609	7.93018	5.02896	2.52646	8.76168	0.9415	4.64194	2.52646	2.9415	6.58536	1.9415	4.9415	0.9415	2.52646	4.11143	9.34238
KC neg-2	0.445229	6.74901	7.81155	0.445229	3.61515	5.35212	4.69316	7.86308	8.87149	5.30321	0.445229	3.25258	8.37597	3.90466	5.53269	3.61515	3.25258	7.61515	0.445229	5.57451	3.44523	3.61515	3.44523	10.8235	6.25258	7.82027	9.78508	7.58478	7.35212	5.20012	3.44523	4.90466	5.83755	10.337	8.29072	5.35212	0.445229	8.93307	0.445229	5.03019	3.03019	2.03019	7.35212	0.445229	4.44523	2.44523	0.445229	4.14567	9.72832
KC neg-3	1.54859	6.30348	6.38148	0.548593	4.54859	6.65712	4.35595	9.05639	8.52014	4.24903	0.548593	1.54859	8.29679	5.19245	5.40657	3.71852	4.35595	7.92363	2.13356	5.79652	3.13356	2.13356	0.548593	10.9895	6.69834	7.87951	10.1146	7.44341	8.87951	4.35595	0.548593	4.94091	5.87052	9.85693	7.88844	5.63606	1.54859	8.88398	1.54859	5.30348	3.13356	0.548593	7.02433	3.13356	3.87052	1.54859	1.54859	3.13356	9.60659
KC pos-1	2.48521	3.86372	5.97064	0.163284	3.74825	4.68685	3.16328	6.84978	11.1391	5.58955	2.97064	3.48521	10.475	2.97064	5.8912	4.86372	4.07017	8.12907	2.48521	5.33321	2.74825	1.74825	0.163284	8.752	7.56416	6.68685	7.3921	5.97064	4.07017	5.20768	2.16328	4.33321	4.97064	7.92484	6.18565	3.86372	2.48521	8.40169	2.48521	6.07017	1.16328	2.48521	6.65514	2.16328	6.68685	1.74825	2.74825	4.07017	8.69856
KC pos-2	1.56597	3.78837	5.66751	1.30294	3.62487	6.07904	3.44044	7.11029	11.0935	5.45674	1.98101	1.30294	10.6441	3.30294	5.52017	5.55087	4.37333	7.90285	1.56597	5.20983	2.68145	1.78837	0.981011	8.66049	7.62487	6.52017	7.36039	5.83899	4.22894	4.47286	0.565974	4.5356	5.30294	8.8421	5.8139	4.26641	1.78837	8.49079	-0.0189889	5.70893	1.56597	0.565974	6.86975	0.981011	6.06847	1.98101	2.56597	4.02541	8.70723
KC pos-3	2.597	4.18196	6.42143	1.597	3.47147	5.91893	3.33397	7.32492	10.9212	7.08885	1.597	2.33397	10.2215	3.71248	5.50389	4.47147	3.71248	8.13616	3.47147	5.47147	2.33397	2.597	0.0120387	9.40221	7.38708	6.68446	7.90078	5.96624	5.62675	4.65589	1.597	4.96624	5.36959	8.97782	6.48777	4.25997	3.33397	8.42567	0.0120387	5.18196	1.01204	0.0120387	6.83222	2.33397	5.87002	0.0120387	2.597	4.33397	8.84176
KC pos-4	3.07827	4.1178	4.76632	2.81523	4.6897	7.1031	3.49331	7.88562	11.2818	6.97981	2.90834	1.7157	10.3336	4.81523	5.58077	5.59484	4.93071	8.54134	4.07827	5.6897	3.15627	1.7157	-1.09166	9.05936	7.43582	6.38408	7.63286	6.34297	6.91397	5.62259	3.43191	5.1178	5.03763	9.47725	5.87413	5.4002	3.5522	8.51382	2.7157	5.90834	0.908344	1.49331	7.26149	3.23027	7.29205	1.49331	3.43191	4.49331	9.05809
mRNA - normalized linear count data
	Il4-mRNA	Cx3cr1-mRNA	Ear3-mRNA	Ccl28-mRNA	Nfatc2-mRNA	Ccr7-mRNA	Ccl22-mRNA	Tnfaip3-mRNA	Ptprb-mRNA	Ccl21a-mRNA	Trim9-mRNA	Olr1-mRNA	Ets1-mRNA	Serpine1-mRNA	Stat5a-mRNA	Flrt2-mRNA	Hip1r-mRNA	Ndufa7-mRNA	Ctla4-mRNA	Mob3c-mRNA	Fgf2-mRNA	Mok-mRNA	Ccl26-mRNA	Cd68-mRNA	Hras-mRNA	Vav2-mRNA	C3ar1-mRNA	Btk-mRNA	Ccl4-mRNA	Crem-mRNA	Fcer1a-mRNA	Cd40-mRNA	Twistnb-mRNA	H2-Eb1-mRNA	Cd86-mRNA	Tlr9-mRNA	Il1rl1-mRNA	Psme2-mRNA	Fcnb-mRNA	Nfil3-mRNA	Clec5a-mRNA	Cma1-mRNA	Ski-mRNA	Nox1-mRNA	Hc-mRNA	Igf2-mRNA	Pdzk1ip1-mRNA	Nr4a2-mRNA	Crip1-mRNA
KC neg-1	1.92052	67.2184	220.86	1.92052	9.60262	40.331	9.60262	113.311	313.045	11.5231	5.76157	5.76157	257.35	32.6489	24.9668	3.84105	7.6821	195.893	3.84105	26.8873	7.6821	13.4437	7.6821	1509.53	78.7415	188.211	781.653	213.178	57.6157	17.2847	1.92052	26.8873	26.8873	722.117	243.907	32.6489	5.76157	434.038	1.92052	24.9668	5.76157	7.6821	96.0262	3.84105	30.7284	1.92052	5.76157	17.2847	649.137
KC neg-2	1.36153	107.561	224.652	1.36153	12.2538	40.8459	25.8691	232.822	468.366	39.4844	1.36153	9.53071	332.213	14.9768	46.292	12.2538	9.53071	196.06	1.36153	47.6536	10.8922	12.2538	10.8922	1812.2	76.2457	226.014	882.272	191.976	163.384	36.7613	10.8922	29.9537	57.1843	1293.45	313.152	40.8459	1.36153	488.789	1.36153	32.6767	8.16918	4.08459	163.384	1.36153	21.7845	5.44612	1.36153	17.6999	848.233
KC neg-3	2.92532	78.9836	83.3716	1.46266	23.4025	100.923	20.4772	532.408	367.127	19.0146	1.46266	2.92532	314.472	36.5665	42.4171	13.1639	20.4772	242.801	4.38798	55.581	8.77595	4.38798	1.46266	2033.1	103.849	235.488	1108.7	174.056	470.976	20.4772	1.46266	30.7158	58.5064	927.326	236.951	49.7304	2.92532	472.439	2.92532	39.4918	8.77595	1.46266	130.177	8.77595	14.6266	2.92532	2.92532	8.77595	779.597
KC pos-1	5.59917	14.5578	62.7107	1.11983	13.438	25.7562	8.95867	115.343	2255.34	48.1528	7.83883	11.1983	1423.31	7.83883	59.3512	29.1157	16.7975	279.958	5.59917	40.314	6.719	3.3595	1.11983	431.136	189.252	103.025	167.975	62.7107	16.7975	36.9545	4.47933	20.157	31.3553	243.004	72.7892	14.5578	5.59917	338.19	5.59917	67.19	2.23967	5.59917	100.785	4.47933	103.025	3.3595	6.719	16.7975	415.458
KC pos-2	2.96077	13.8169	50.8266	2.46731	12.3366	67.6043	10.8562	138.169	2185.05	43.9181	3.9477	2.46731	1600.3	9.86924	45.892	46.8789	20.7254	239.329	2.96077	37.0097	6.41501	3.45423	1.97385	404.639	197.385	91.7839	164.323	57.2416	18.7516	22.2058	1.48039	23.1927	39.477	458.92	56.2547	19.245	3.45423	359.734	0.986924	52.307	2.96077	1.48039	116.951	1.97385	67.1108	3.9477	5.92154	16.2842	417.962
KC pos-3	6.05028	18.1508	85.7123	3.02514	11.0922	60.5028	10.0838	160.332	1939.11	136.131	3.02514	5.0419	1193.92	13.1089	45.3771	22.1843	13.1089	281.338	11.0922	44.3687	5.0419	6.05028	1.00838	676.623	167.391	102.855	238.986	62.5195	49.4106	25.2095	3.02514	31.2598	41.3436	504.19	89.7458	19.1592	10.0838	343.857	1.00838	36.3017	2.01676	1.00838	113.947	5.0419	58.486	1.00838	6.05028	20.1676	458.813
KC pos-4	8.446	17.3612	27.2149	7.03834	25.8072	137.482	11.2613	236.488	2489.69	126.221	7.50756	3.28456	1290.36	28.1533	47.8607	48.3299	30.4995	372.563	16.892	51.6145	8.91523	3.28456	0.469222	533.506	173.143	83.5216	198.481	81.1755	120.59	49.2684	10.7921	34.7225	32.8456	712.749	58.6528	42.23	11.7306	365.524	6.56911	60.0605	1.87689	2.81533	153.436	9.38445	156.72	2.81533	10.7921	22.5227	533.037
mRNA - normalized linear count data - Log2 fold change
	Il4-mRNA	Cx3cr1-mRNA	Ear3-mRNA	Ccl28-mRNA	Nfatc2-mRNA	Ccr7-mRNA	Ccl22-mRNA	Tnfaip3-mRNA	Ptprb-mRNA	Ccl21a-mRNA	Trim9-mRNA	Olr1-mRNA	Ets1-mRNA	Serpine1-mRNA	Stat5a-mRNA	Flrt2-mRNA	Hip1r-mRNA	Ndufa7-mRNA	Ctla4-mRNA	Mob3c-mRNA	Fgf2-mRNA	Mok-mRNA	Ccl26-mRNA	Cd68-mRNA	Hras-mRNA	Vav2-mRNA	C3ar1-mRNA	Btk-mRNA	Ccl4-mRNA	Crem-mRNA	Fcer1a-mRNA	Cd40-mRNA	Twistnb-mRNA	H2-Eb1-mRNA	Cd86-mRNA	Tlr9-mRNA	Il1rl1-mRNA	Psme2-mRNA	Fcnb-mRNA	Nfil3-mRNA	Clec5a-mRNA	Cma1-mRNA	Ski-mRNA	Nox1-mRNA	Hc-mRNA	Igf2-mRNA	Pdzk1ip1-mRNA	Nr4a2-mRNA	Crip1-mRNA
Baseline mean	2.06912	84.5876	176.295	1.58157	15.0863	60.7001	18.6496	292.847	382.846	23.3407	2.86192	6.07253	301.345	28.0641	37.892	9.75292	12.5633	211.585	3.19685	43.374	9.11676	10.0285	6.679	1784.94	86.2787	216.571	924.207	193.07	230.659	24.8411	4.75847	29.1856	47.526	980.966	264.67	41.0751	3.34947	465.089	2.06912	32.3784	7.5689	4.40978	129.862	4.65951	22.3798	3.43065	3.34947	14.5869	758.989
KC pos-1- fold change	2.70606	0.172104	0.355715	0.708051	0.890741	0.424318	0.480367	0.393867	5.89099	2.06304	2.73901	1.8441	4.72318	0.279319	1.56632	2.98533	1.33702	1.32315	1.75146	0.929451	0.736994	0.334996	0.167665	0.241541	2.1935	0.475708	0.18175	0.324808	0.0728241	1.48764	0.941338	0.690648	0.659751	0.247719	0.275019	0.35442	1.67166	0.727151	2.70606	2.07515	0.295904	1.26971	0.776092	0.961331	4.60346	0.979259	2.00599	1.15155	0.547383
KC pos-2- fold change	1.43093	0.163345	0.288305	1.56004	0.817731	1.11374	0.582111	0.471815	5.70738	1.88161	1.37939	0.406307	5.31051	0.351668	1.21113	4.80665	1.64967	1.13112	0.926152	0.853269	0.70365	0.344443	0.295531	0.226696	2.28776	0.423805	0.177799	0.296481	0.0812958	0.893914	0.311105	0.794663	0.83064	0.467825	0.212547	0.468533	1.03128	0.773473	0.476977	1.61549	0.391176	0.335705	0.900574	0.423617	2.99872	1.15071	1.7679	1.11636	0.550683
KC pos-3- fold change	2.92408	0.21458	0.486187	1.91274	0.735248	0.996749	0.540697	0.547496	5.06499	5.83236	1.05703	0.830279	3.96197	0.467107	1.19754	2.27464	1.04343	1.32967	3.46972	1.02293	0.553036	0.60331	0.150978	0.379073	1.94012	0.474923	0.258585	0.323818	0.214215	1.01483	0.635737	1.07107	0.869915	0.513973	0.339086	0.466444	3.01056	0.739337	0.487346	1.12117	0.266453	0.228669	0.877445	1.08207	2.61334	0.293932	1.80634	1.38259	0.604505
KC pos-4- fold change	4.08192	0.205246	0.154372	4.45022	1.71064	2.26494	0.603837	0.807549	6.50311	5.40776	2.62326	0.540887	4.28201	1.00318	1.26308	4.95543	2.42765	1.76082	5.28395	1.18999	0.977894	0.327523	0.0702534	0.298893	2.00679	0.385654	0.214758	0.420446	0.522808	1.98334	2.26798	1.18971	0.691108	0.726579	0.221608	1.02812	3.50221	0.785923	3.17483	1.85495	0.247974	0.638429	1.18153	2.01404	7.00275	0.820641	3.22203	1.54404	0.702298
	Il4-mRNA	Cx3cr1-mRNA	Ear3-mRNA	Ccl28-mRNA	Nfatc2-mRNA	Ccr7-mRNA	Ccl22-mRNA	Tnfaip3-mRNA	Ptprb-mRNA	Ccl21a-mRNA	Trim9-mRNA	Olr1-mRNA	Ets1-mRNA	Serpine1-mRNA	Stat5a-mRNA	Flrt2-mRNA	Hip1r-mRNA	Ndufa7-mRNA	Ctla4-mRNA	Mob3c-mRNA	Fgf2-mRNA	Mok-mRNA	Ccl26-mRNA	Cd68-mRNA	Hras-mRNA	Vav2-mRNA	C3ar1-mRNA	Btk-mRNA	Ccl4-mRNA	Crem-mRNA	Fcer1a-mRNA	Cd40-mRNA	Twistnb-mRNA	H2-Eb1-mRNA	Cd86-mRNA	Tlr9-mRNA	Il1rl1-mRNA	Psme2-mRNA	Fcnb-mRNA	Nfil3-mRNA	Clec5a-mRNA	Cma1-mRNA	Ski-mRNA	Nox1-mRNA	Hc-mRNA	Igf2-mRNA	Pdzk1ip1-mRNA	Nr4a2-mRNA	Crip1-mRNA
KC pos-1- Log2 fold change	1.43619	-2.53865	-1.49121	-0.498075	-0.166922	-1.23678	-1.05779	-1.34422	2.55851	1.04477	1.45366	0.882913	2.23976	-1.84001	0.647384	1.57789	0.419026	0.403974	0.80856	-0.105549	-0.440276	-1.57778	-2.57635	-2.04966	1.13323	-1.07185	-2.45997	-1.62234	-3.77944	0.573022	-0.0872154	-0.533977	-0.600006	-2.01322	-1.8624	-1.49647	0.741278	-0.459674	1.43619	1.05321	-1.7568	0.344505	-0.3657	-0.0568947	2.20272	-0.0302374	1.00431	0.203577	-0.869376
KC pos-2- Log2 fold change	0.516953	-2.61401	-1.79433	0.641581	-0.290301	0.155416	-0.780633	-1.08371	2.51283	0.911969	0.464027	-1.29936	2.40885	-1.50771	0.276349	2.26503	0.72218	0.177758	-0.110678	-0.228928	-0.507071	-1.53766	-1.75862	-2.14117	1.19394	-1.23853	-2.49168	-1.75399	-3.62068	-0.161792	-1.68453	-0.331586	-0.267706	-1.09596	-2.23415	-1.09378	0.0444316	-0.370577	-1.06801	0.69197	-1.35411	-1.57473	-0.151083	-1.23917	1.58435	0.202527	0.822039	0.158808	-0.860706
KC pos-3- Log2 fold change	1.54798	-2.22041	-1.04042	0.935643	-0.443698	-0.00469832	-0.887109	-0.869081	2.34056	2.54408	0.0800175	-0.268332	1.98622	-1.09817	0.260071	1.18564	0.0613298	0.411066	1.79482	0.0327125	-0.854555	-0.729029	-2.72759	-1.39945	0.956146	-1.07423	-1.95129	-1.62675	-2.22287	0.0212386	-0.653498	0.0990495	-0.201054	-0.960236	-1.56028	-1.10023	1.59003	-0.435696	-1.03698	0.165002	-1.90805	-2.12867	-0.18862	0.113788	1.38589	-1.76645	0.853067	0.46737	-0.726174
KC pos-4- Log2 fold change	2.02925	-2.28458	-2.69552	2.15388	0.774535	1.17947	-0.727769	-0.308379	2.70113	2.43503	1.39136	-0.8866	2.09829	0.00458199	0.336948	2.30901	1.27956	0.816245	2.40162	0.250946	-0.0322504	-1.61033	-3.83129	-1.7423	1.00489	-1.37462	-2.21921	-1.25001	-0.935646	0.987933	1.18141	0.250612	-0.533018	-0.460809	-2.17392	0.0400057	1.80827	-0.347539	1.66668	0.891382	-2.01174	-0.647401	0.240653	1.01009	2.80792	-0.285177	1.68797	0.626709	-0.509845
[truncated: 684 more columns]

## Sheet: mRNA_normalization_summary
Subset	mRNA.normalization.factors	HK.MSE
KC neg-1	-0.9415	0.0370123
KC neg-2	-0.445229	0.0737024
KC neg-3	-0.548593	0.230884
KC pos-1	-0.163284	0.116234
KC pos-2	1.01899	0.0898924
KC pos-3	-0.0120387	0.0744676
KC pos-4	1.09166	0.0863556

## Sheet: selected housekeepers
Gene Name	Gene	Order selected by geNorm	SD after normalization
Sf3a3-mRNA	NM_029157.3:40	1	0.0976
Tubb5-mRNA	NM_011655.4:2260	2	0.104
Rpl19-mRNA	NM_009078.2:92	3	0.0813
Edc3-mRNA	NM_153799.3:2570	4	0.128
Tbp-mRNA	NM_013684.3:70	5	0.148
Hprt-mRNA	NM_013556.2:30	6	0.165
Polr1b-mRNA	NM_009086.2:2795	7	0.167
Sdha-mRNA	NM_023281.1:250	8	0.166
Eef1g-mRNA	NM_026007.4:338	9	0.168
Nubp1-mRNA	NM_011955.2:284	discarded	0.548
Abcf1-mRNA	NM_013854.1:875	discarded	0.223
Ppia-mRNA	NM_008907.1:390	discarded	0.311
Polr2a-mRNA	NM_001291068.1:2768	discarded	0.329
Oaz1-mRNA	NM_008753.4:809	discarded	0.476
Hdac3-mRNA	NM_010411.2:144	discarded	0.322
Alas1-mRNA	NM_020559.2:1034	discarded	0.441
G6pdx-mRNA	NM_008062.2:2030	discarded	0.667
Eif2b4-mRNA	NM_001127355.1:1562	discarded	0.261
Sap130-mRNA	NM_172965.2:2182	discarded	0.326
Gusb-mRNA	NM_010368.1:1735	discarded	0.699
